# Supplementary material for: Cohort-wide deep whole genome sequencing and the allelic architecture of complex traits
Source: Nat Commun. 2018 Nov 7;9:4674. doi: 10.1038/s41467-018-07070-8 (PMC6220258; doi:10.1038/s41467-018-07070-8)
Supplement: Supplementary file 4 — Dataset 1 [file 41467_2018_7070_MOESM4_ESM.xlsx]

## Sheet: Variants included in burdens
Variants included in the burdens of the selected associations. Alleles: reference/non-reference alleles; Consequence: the most severe consequence predicted by Ensembl VEP; MAF: minor allele frequency; AC: non-reference allele count; Weight: the weight assigned to the variant in the most significant test as per Supplementary Figure 8; NA indicates that no weight was applied.
Trait	Gene	Analysis	Variant ID	rsID	Alleles	Consequence	MAF	AC	Weight	single-point
			(GRCh38)							P-value
Triglycerides	APOC3	LOFTEE LC	chr11:116830637	rs76353203	C/T	Stop gained	0.0213	62	NA	8.33e-16
Triglycerides	APOC3	LOFTEE LC	chr11:116830638	rs138326449	G/A	Splice donor	0.013	38	NA	1.39e-10
Triglycerides	FAM189B	Exon severe	chr1:155251911	-	G/A	Splice region	0.001	3	NA	8.27e-06
Triglycerides	FAM189B	Exon severe	chr1:155254079	-	C/G	Splice region	0.0007	2	NA	0.000604
Triglycerides	FAM189B	Exon severe	chr1:155251496	-	T/C	Splice region	0.0003	1	NA	0.301
Triglycerides	FAM189B	Exon severe	chr1:155247925	rs145265828	G/A	Stop gained	0.0003	1	NA	0.33
Bilirubin	UGT1A9	Exon+reg. Eigen	chr2:233671124	-	G/T	Intron	0.0003	1	0.92	0.466
Bilirubin	UGT1A9	Exon+reg. Eigen	chr2:233671195	rs183298272	G/A	Intron	0.001	3	0.46	0.265
Bilirubin	UGT1A9	Exon+reg. Eigen	chr2:233671246	rs3806598	A/C	Intron	0.0357	104	0.7	0.123
Bilirubin	UGT1A9	Exon+reg. Eigen	chr2:233671257	rs17868321	C/T	Intron	0.0079	23	0.76	0.547
Bilirubin	UGT1A9	Exon+reg. Eigen	chr2:233671290	rs17863775	A/G	Intron	0.001	3	0.88	0.239
Bilirubin	UGT1A9	Exon+reg. Eigen	chr2:233671505	-	A/G	Intron	0.0007	2	0.91	0.22
Bilirubin	UGT1A9	Exon+reg. Eigen	chr2:233671659	rs6714486	T/A	Intron	0.0285	83	1.14	0.0025
Bilirubin	UGT1A9	Exon+reg. Eigen	chr2:233671719	-	C/T	Intron	0.0027	8	0.64	0.282
Bilirubin	UGT1A9	Exon+reg. Eigen	chr2:233671848	rs17868322	G/A	Intron	0.0402	117	1.08	0.0177
Bilirubin	UGT1A9	Exon+reg. Eigen	chr2:233672032	rs72551330	T/C	Missense	0.0086	25	0.64	0.462
Bilirubin	UGT1A9	Exon+reg. Eigen	chr2:233672159	rs41264153	G/A	Synonymous	0.0034	10	1.68	0.385
Bilirubin	UGT1A9	Exon+reg. Eigen	chr2:233672162	-	T/A	Synonymous	0.0021	6	0.83	0.476
Bilirubin	UGT1A9	Exon+reg. Eigen	chr2:233672434	rs151238339	T/C	Missense	0.0158	46	0.37	0.64
Bilirubin	UGT1A9	Exon+reg. Eigen	chr2:233672684	-	T/G	Missense	0.0003	1	0.56	0.196
Bilirubin	UGT1A9	Exon+reg. Eigen	chr2:233672736	rs376424202	A/G	Missense	0.001	3	1.79	0.79
Bilirubin	UGT1A9	Exon+reg. Eigen	chr2:233672763	rs775497112	T/G	Missense	0.0003	1	1.65	0.667
Bilirubin	UGT1A9	Exon+reg. Eigen	chr2:233673890	rs556955067	C/T	Intron	0.0003	1	0.75	0.353
Bilirubin	UGT1A9	Exon+reg. Eigen	chr2:233674004	rs17862858	A/G	Intron	0.0165	48	0.78	0.0462
Bilirubin	UGT1A9	Exon+reg. Eigen	chr2:233674100	-	A/C	Intron	0.0007	2	0.82	0.136
Bilirubin	UGT1A9	Exon+reg. Eigen	chr2:233674141	rs28969703	G/A	Intron	0.0007	2	0.82	0.539
Bilirubin	UGT1A9	Exon+reg. Eigen	chr2:233674345	rs45539636	T/C	Intron	0.0003	1	0.88	0.118
Bilirubin	UGT1A9	Exon+reg. Eigen	chr2:233675200	rs12615708	G/A	Intron	0.0357	104	0.41	0.123
Bilirubin	UGT1A9	Exon+reg. Eigen	chr2:233675453	-	T/C	Intron	0.0017	5	0.48	0.843
Bilirubin	UGT1A9	Exon+reg. Eigen	chr2:233675454	-	G/A	Intron	0.0017	5	0.3	0.843
Bilirubin	UGT1A9	Exon+reg. Eigen	chr2:233675462	rs79913681	C/G	Intron	0.0319	93	0.6	0.0568
Bilirubin	UGT1A9	Exon+reg. Eigen	chr2:233676479	rs34707303	C/T	Intron	0.0055	16	0.68	0.358
Bilirubin	UGT1A9	Exon+reg. Eigen	chr2:233676496	-	A/G	Intron	0.0017	5	0.79	0.00544
Bilirubin	UGT1A9	Exon+reg. Eigen	chr2:233676786	rs74435166	C/G	Intron	0.0165	48	0.95	0.0462
Bilirubin	UGT1A9	Exon+reg. Eigen	chr2:233679279	rs150747338	C/T	Intron	0.0007	2	0.35	0.131
Bilirubin	UGT1A9	Exon+reg. Eigen	chr2:233679337	-	A/G	Intron	0.0003	1	0.63	0.639
Bilirubin	UGT1A9	Exon+reg. Eigen	chr2:233679436	rs752875090	C/G	Intron	0.0007	2	0.28	0.978
Bilirubin	UGT1A9	Exon+reg. Eigen	chr2:233679589	rs113117053	C/T	Intron	0.0003	1	0.73	0.237
Bilirubin	UGT1A9	Exon+reg. Eigen	chr2:233680491	rs142850766	A/G	Intron	0.0086	25	0.99	0.0307
Bilirubin	UGT1A9	Exon+reg. Eigen	chr2:233680543	rs184094797	C/G	Intron	0.001	3	0.78	0.342
Bilirubin	UGT1A9	Exon+reg. Eigen	chr2:233691765	-	G/A	5-prime UTR	0.0003	1	1.48	0.328
Bilirubin	UGT1A9	Exon+reg. Eigen	chr2:233691866	rs45464992	A/G	3-prime UTR	0.0045	13	1.4	0.0501
Bilirubin	UGT1A9	Exon+reg. Eigen	chr2:233692049	rs17868327	C/A	3-prime UTR	0.0165	48	0.82	0.0462
Bilirubin	UGT1A9	Exon+reg. Eigen	chr2:233692258	rs754957875	T/C	3-prime UTR	0.0003	1	0.88	0.108
Bilirubin	UGT1A9	Exon+reg. Eigen	chr2:233692449	rs45568235	C/T	Intron	0.0007	2	0.94	0.539
Bilirubin	UGT1A9	Exon+reg. Eigen	chr2:233695282	-	T/C	Intron	0.0062	18	0.34	0.978
Bilirubin	UGT1A9	Exon+reg. Eigen	chr2:233695283	rs546580338	T/A	Intron	0.0062	18	0.31	0.978
Bilirubin	UGT1A9	Exon+reg. Eigen	chr2:233695287	rs775200577	A/G	Intron	0.0062	18	0.66	0.978
Bilirubin	UGT1A9	Exon+reg. Eigen	chr2:233695314	-	C/T	Intron	0.001	3	0.29	0.0791
Bilirubin	UGT1A9	Exon+reg. Eigen	chr2:233695871	rs182203911	C/T	Intron	0.0021	6	0.71	0.861
Bilirubin	UGT1A9	Exon+reg. Eigen	chr2:233695897	-	G/A	Intron	0.0021	6	0.71	0.029
Bilirubin	UGT1A9	Exon+reg. Eigen	chr2:233696195	rs17864691	C/T	Intron	0.0278	81	0.91	0.00157
Bilirubin	UGT1A9	Exon+reg. Eigen	chr2:233696527	-	A/C	Intron	0.0003	1	1.01	0.415
Bilirubin	UGT1A9	Exon+reg. Eigen	chr2:233696840	rs17864692	G/A	Intron	0.0278	81	0.57	0.00157
Bilirubin	UGT1A9	Exon+reg. Eigen	chr2:233697582	rs139693283	T/C	Intron	0.0003	1	0.59	0.196
Bilirubin	UGT1A9	Exon+reg. Eigen	chr2:233698070	-	G/A	Intron	0.0014	4	0.71	0.53
Bilirubin	UGT1A9	Exon+reg. Eigen	chr2:233698359	rs17863784	G/A	Intron	0.0278	81	0.56	0.00157
Bilirubin	UGT1A9	Exon+reg. Eigen	chr2:233701900	rs182385495	C/A	Intron	0.0206	60	0.83	0.252
Bilirubin	UGT1A9	Exon+reg. Eigen	chr2:233702215	-	T/C	Intron	0.0003	1	0.7	0.0328
Bilirubin	UGT1A9	Exon+reg. Eigen	chr2:233702369	rs116955810	G/A	Intron	0.0093	27	0.34	0.014
Bilirubin	UGT1A9	Exon+reg. Eigen	chr2:233702821	rs769310431	G/T	Intron	0.0003	1	1.04	0.314
Bilirubin	UGT1A9	Exon+reg. Eigen	chr2:233702910	rs78155632	T/A	Intron	0.0093	27	0.58	0.014
Bilirubin	UGT1A9	Exon+reg. Eigen	chr2:233704961	-	C/T	Intron	0.0003	1	1	0.328
Bilirubin	UGT1A9	Exon+reg. Eigen	chr2:233704995	-	G/T	Intron	0.0003	1	0.75	0.202
Bilirubin	UGT1A9	Exon+reg. Eigen	chr2:233705012	rs544165304	T/A	Intron	0.0007	2	0.69	0.657
Bilirubin	UGT1A9	Exon+reg. Eigen	chr2:233705067	rs141940353	C/T	Intron	0.0003	1	0.33	0.976
Bilirubin	UGT1A9	Exon+reg. Eigen	chr2:233705231	rs77358763	T/C	Intron	0.0278	81	0.78	0.00157
Bilirubin	UGT1A9	Exon+reg. Eigen	chr2:233705440	rs72986482	G/A	Intron	0.0405	118	0.18	0.031
Bilirubin	UGT1A9	Exon+reg. Eigen	chr2:233705445	rs79916929	G/A	Intron	0.0093	27	0.87	0.014
Bilirubin	UGT1A9	Exon+reg. Eigen	chr2:233705461	rs142417974	A/C	Intron	0.0007	2	0.75	0.539
Bilirubin	UGT1A9	Exon+reg. Eigen	chr2:233705512	-	G/C	Intron	0.0069	20	0.56	0.562
Bilirubin	UGT1A9	Exon+reg. Eigen	chr2:233705564	rs529349858	C/A	Intron	0.0007	2	0.2	0.0786
Bilirubin	UGT1A9	Exon+reg. Eigen	chr2:233709411	-	A/T	Intron	0.0007	2	0.84	0.0732
Bilirubin	UGT1A9	Exon+reg. Eigen	chr2:233709576	rs180747204	A/C	Intron	0.0045	13	0.73	0.898
Bilirubin	UGT1A9	Exon+reg. Eigen	chr2:233709577	rs186174292	A/T	Intron	0.0045	13	0.78	0.898
Bilirubin	UGT1A9	Exon+reg. Eigen	chr2:233709733	rs190992275	T/C	Intron	0.0117	34	0.78	0.523
Bilirubin	UGT1A9	Exon+reg. Eigen	chr2:233710022	rs190818817	G/A	Intron	0.0007	2	0.71	0.131
Bilirubin	UGT1A9	Exon+reg. Eigen	chr2:233711088	rs145698870	A/G	Intron	0.0003	1	0.52	0.667
Bilirubin	UGT1A9	Exon+reg. Eigen	chr2:233711092	rs138181984	G/T	Intron	0.0003	1	0.79	0.667
Bilirubin	UGT1A9	Exon+reg. Eigen	chr2:233711384	rs547291485	G/C	Intron	0.0069	20	0.87	0.521
Bilirubin	UGT1A9	Exon+reg. Eigen	chr2:233711404	-	C/T	Intron	0.0096	28	0.66	0.0202
Bilirubin	UGT1A9	Exon+reg. Eigen	chr2:233712151	-	A/G	Intron	0.0017	5	0.84	0.16
Bilirubin	UGT1A9	Exon+reg. Eigen	chr2:233712177	rs28898598	C/T	Intron	0.0007	2	0.93	0.539
Bilirubin	UGT1A9	Exon+reg. Eigen	chr2:233712193	rs144263331	C/A	Intron	0.0003	1	0.2	0.234
Bilirubin	UGT1A9	Exon+reg. Eigen	chr2:233712285	-	C/A	Intron	0.0003	1	0.29	0.191
Bilirubin	UGT1A9	Exon+reg. Eigen	chr2:233712384	rs45489204	G/A	Intron	0.0003	1	0.96	0.959
Bilirubin	UGT1A9	Exon+reg. Eigen	chr2:233712795	rs551571775	G/A	Intron	0.0003	1	0.78	0.0815
Bilirubin	UGT1A9	Exon+reg. Eigen	chr2:233712842	-	C/T	Intron	0.0254	74	0.68	2.23e-06
Bilirubin	UGT1A9	Exon+reg. Eigen	chr2:233714147	rs548246419	C/T	Intron	0.0007	2	1.01	0.593
Bilirubin	UGT1A9	Exon+reg. Eigen	chr2:233714200	-	C/G	Intron	0.0017	5	0.91	0.681
Bilirubin	UGT1A9	Exon+reg. Eigen	chr2:233736722	rs149071654	G/A	Intron	0.0254	74	0.8	2.23e-06
Bilirubin	UGT1A9	Exon+reg. Eigen	chr2:233736925	rs188632907	G/A	Intron	0.0034	10	0.66	0.00429
Bilirubin	UGT1A9	Exon+reg. Eigen	chr2:233736990	-	A/C	Intron	0.0003	1	0.37	0.124
Bilirubin	UGT1A9	Exon+reg. Eigen	chr2:233736992	rs193257830	G/T	Intron	0.001	3	0.66	0.64
Bilirubin	UGT1A9	Exon+reg. Eigen	chr2:233744624	-	T/A	Intron	0.0003	1	0.88	0.388
Bilirubin	UGT1A9	Exon+reg. Eigen	chr2:233744646	rs28899468	T/C	Intron	0.036	105	0.84	0.00088
Bilirubin	UGT1A9	Exon+reg. Eigen	chr2:233744651	-	A/T	Intron	0.0106	31	0.41	0.218
Bilirubin	UGT1A9	Exon+reg. Eigen	chr2:233744657	-	C/T	Intron	0.0106	31	0.6	0.218
Bilirubin	UGT1A9	Exon+reg. Eigen	chr2:233744674	-	A/C	Intron	0.0031	9	0.1	0.356
Bilirubin	UGT1A9	Exon+reg. Eigen	chr2:233744700	-	C/T	Intron	0.0086	25	0.81	0.0129
Bilirubin	UGT1A9	Exon+reg. Eigen	chr2:233744768	rs116261344	G/A	Intron	0.0254	74	1.18	2.23e-06
Bilirubin	UGT1A9	Exon+reg. Eigen	chr2:233744794	rs145652010	G/C	Intron	0.0003	1	0.93	0.667
Bilirubin	UGT1A9	Exon+reg. Eigen	chr2:233744892	rs28900378	C/T	Intron	0.0007	2	0.24	0.539
Bilirubin	UGT1A9	Exon+reg. Eigen	chr2:233745061	rs115414076	T/C	Intron	0.0257	75	0.72	2.23e-06
Bilirubin	UGT1A9	Exon+reg. Eigen	chr2:233745246	rs148872010	G/A	Intron	0.0017	5	1	0.701
Bilirubin	UGT1A9	Exon+reg. Eigen	chr2:233747111	-	T/C	Intron	0.0003	1	0.89	0.255
Bilirubin	UGT1A9	Exon+reg. Eigen	chr2:233747199	-	G/A	Intron	0.0003	1	0.58	0.536
Bilirubin	UGT1A9	Exon+reg. Eigen	chr2:233747227	rs138794928	C/T	Non-coding transcript exon	0.0065	19	0.76	0.0443
Bilirubin	UGT1A9	Exon+reg. Eigen	chr2:233755356	-	C/A	Non-coding transcript exon	0.0027	8	0.75	0.282
Bilirubin	UGT1A9	Exon+reg. Eigen	chr2:233755391	rs115647781	C/G	Non-coding transcript exon	0.0034	10	1.02	0.394
Bilirubin	UGT1A9	Exon+reg. Eigen	chr2:233755438	rs192713031	C/G	Non-coding transcript exon	0.0003	1	1.08	0.667
Bilirubin	UGT1A9	Exon+reg. Eigen	chr2:233755508	-	C/T	Non-coding transcript exon	0.0072	21	1.15	0.347
Bilirubin	UGT1A9	Exon+reg. Eigen	chr2:233755509	rs143373661	C/G	Non-coding transcript exon	0.0295	86	1.08	0.145
Bilirubin	UGT1A9	Exon+reg. Eigen	chr2:233755562	rs185113714	G/A	Non-coding transcript exon	0.001	3	0.56	0.319
Bilirubin	UGT1A9	Exon+reg. Eigen	chr2:233755690	-	C/T	Non-coding transcript exon	0.0007	2	1.29	0.156
Bilirubin	UGT1A9	Exon+reg. Eigen	chr2:233755723	rs376520446	G/A	Non-coding transcript exon	0.0007	2	0.82	0.156
Bilirubin	UGT1A9	Exon+reg. Eigen	chr2:233755734	-	G/C	Non-coding transcript exon	0.0007	2	0.47	0.0329
Bilirubin	UGT1A9	Exon+reg. Eigen	chr2:233755783	rs142854795	C/G	Non-coding transcript exon	0.0093	27	0.81	0.129
Bilirubin	UGT1A9	Exon+reg. Eigen	chr2:233757439	-	A/G	Intron	0.001	3	0.92	0.342
Bilirubin	UGT1A9	Exon+reg. Eigen	chr2:233757608	-	A/G	Intron	0.0027	8	1.17	0.102
Bilirubin	UGT1A9	Exon+reg. Eigen	chr2:233760498	rs4148323	G/A	Missense	0.0003	1	0.92	0.976
Bilirubin	UGT1A9	Exon+reg. Eigen	chr2:233760827	rs148755655	A/G	Synonymous	0.0034	10	1.44	0.624
Bilirubin	UGT1A9	Exon+reg. Eigen	chr2:233760961	rs35003977	T/G	Missense	0.0031	9	0.1	0.356
Bilirubin	UGT1A9	Exon+reg. Eigen	chr2:233761103	rs371726341	G/A	Missense	0.0089	26	0.35	0.347
Bilirubin	UGT1A9	Exon+reg. Eigen	chr2:233761173	rs771182197	T/G	Intron	0.001	3	1.24	0.225
Bilirubin	UGT1A9	Exon+reg. Eigen	chr2:233761235	rs35041092	C/T	Intron	0.0021	6	1.38	0.331
Bilirubin	UGT1A9	Exon+reg. Eigen	chr2:233761240	rs17868341	C/T	Intron	0.0275	80	0.6	0.00134
Bilirubin	UGT1A9	Exon+reg. Eigen	chr2:233761493	rs34652311	C/T	Intron	0.0007	2	1.25	0.539
Bilirubin	UGT1A9	Exon+reg. Eigen	chr2:233761914	rs28900396	T/C	Intron	0.0007	2	0.98	0.539
Bilirubin	UGT1A9	Exon+reg. Eigen	chr2:233761943	rs542276464	G/A	Intron	0.0003	1	1.18	0.479
Bilirubin	UGT1A9	Exon+reg. Eigen	chr2:233761967	-	A/T	Intron	0.0003	1	0.71	0.4
Bilirubin	UGT1A9	Exon+reg. Eigen	chr2:233762010	-	G/A	Intron	0.0007	2	0.68	0.614
Bilirubin	UGT1A9	Exon+reg. Eigen	chr2:233766235	-	T/C	Intron	0.0031	9	0.7	0.751
Bilirubin	UGT1A9	Exon+reg. Eigen	chr2:233766327	rs373926451	G/A	Intron	0.0017	5	0.41	0.16
Bilirubin	UGT1A9	Exon+reg. Eigen	chr2:233766390	rs11679312	C/T	Intron	0.0254	74	0.66	2.23e-06
Bilirubin	UGT1A9	Exon+reg. Eigen	chr2:233766403	-	C/T	Intron	0.001	3	0.7	0.905
Bilirubin	UGT1A9	Exon+reg. Eigen	chr2:233766495	-	C/T	Intron	0.001	3	0.47	0.512
Bilirubin	UGT1A9	Exon+reg. Eigen	chr2:233766771	rs71528513	C/T	Intron	0.0003	1	0.99	0.404
Bilirubin	UGT1A9	Exon+reg. Eigen	chr2:233767183	rs34650714	C/T	Intron	0.0003	1	0.77	0.667
Bilirubin	UGT1A9	Exon+reg. Eigen	chr2:233767812	rs12471326	T/C	Intron	0.0226	66	1.28	6.26e-05
Bilirubin	UGT1A9	Exon+reg. Eigen	chr2:233767947	rs61764033	C/T	Intron	0.001	3	1.02	0.0793
Bilirubin	UGT1A9	Exon+reg. Eigen	chr2:233772367	rs769720139	C/T	Synonymous	0.0003	1	2.14	0.909
Bilirubin	UGT1A9	Exon+reg. Eigen	chr2:233773050	-	T/G	3-prime UTR	0.0003	1	1.14	0.641
Bilirubin	UGT1A9	Exon+reg. Eigen	chr2:233773233	-	G/A	3-prime UTR	0.0038	11	1.08	0.316
Adiponectin	ADIPOQ	Exon+reg. Eigen	chr3:186839605	-	G/T	Upstream gene	0.0003	1	0.69	0.723
Adiponectin	ADIPOQ	Exon+reg. Eigen	chr3:186839708	-	T/C	Upstream gene	0.0014	4	1.24	0.0387
Adiponectin	ADIPOQ	Exon+reg. Eigen	chr3:186840083	rs76071583	A/G	Upstream gene	0.0065	19	2.17	0.146
Adiponectin	ADIPOQ	Exon+reg. Eigen	chr3:186840236	-	G/T	Upstream gene	0.0075	22	0.44	0.145
Adiponectin	ADIPOQ	Exon+reg. Eigen	chr3:186840399	-	G/A	Upstream gene	0.0003	1	0.74	0.13
Adiponectin	ADIPOQ	Exon+reg. Eigen	chr3:186845559	-	A/G	Splice region	0.0003	1	0.73	0.981
Adiponectin	ADIPOQ	Exon+reg. Eigen	chr3:186846476	-	C/T	Intron	0.0027	8	0.71	0.756
Adiponectin	ADIPOQ	Exon+reg. Eigen	chr3:186846494	rs146842550	A/C	Intron	0.0024	7	0.94	0.756
Adiponectin	ADIPOQ	Exon+reg. Eigen	chr3:186846500	-	C/A	Intron	0.0003	1	0.93	0.219
Adiponectin	ADIPOQ	Exon+reg. Eigen	chr3:186846505	rs140645649	A/G	Intron	0.0007	2	0.88	0.998
Adiponectin	ADIPOQ	Exon+reg. Eigen	chr3:186850096	-	C/T	Intron	0.001	3	0.35	0.846
Adiponectin	ADIPOQ	Exon+reg. Eigen	chr3:186850184	rs148752829	C/T	Intron	0.0003	1	0.22	0.846
Adiponectin	ADIPOQ	Exon+reg. Eigen	chr3:186853027	rs17366653	T/C	Non-coding transcript exon	0.0175	51	1.69	0.00344
Adiponectin	ADIPOQ	Exon+reg. Eigen	chr3:186854237	rs62625753	G/A	Missense	0.0302	88	2.01	4.02e-05
Adiponectin	ADIPOQ	Exon+reg. Eigen	chr3:186854300	rs17366743	T/C	Missense	0.0223	65	0.49	0.722
Adiponectin	ADIPOQ	Exon+reg. Eigen	chr3:186854365	rs139742770	T/C	Synonymous	0.001	3	2.31	0.161
Adiponectin	ADIPOQ	Exon+reg. Eigen	chr3:186854769	rs4068	C/T	3-prime UTR	0.0003	1	1.05	0.0143
Adiponectin	ADIPOQ	Exon+reg. Eigen	chr3:186855179	rs201246459	G/T	3-prime UTR	0.0038	11	0.95	0.121
Adiponectin	ADIPOQ	Exon+reg. Eigen	chr3:186855400	rs6444174	C/T	3-prime UTR	0.0106	2883	1.11	0.102
Adiponectin	ADIPOQ	Exon+reg. Eigen	chr3:186855646	rs6796106	G/A	3-prime UTR	0.0017	5	0.84	0.0555
Adiponectin	ADIPOQ	Exon+reg. Eigen	chr3:186855700	rs201119230	C/T	3-prime UTR	0.0007	2	0.67	0.467
Adiponectin	ADIPOQ	Exon+reg. Eigen	chr3:186856163	rs111856964	G/A	3-prime UTR	0.0003	1	1.16	0.216
Adiponectin	ADIPOQ	Exon+reg. Eigen	chr3:186856493	rs35469083	C/T	3-prime UTR	0.0439	128	0.6	0.00668
Adiponectin	ADIPOQ	Exon+reg. Eigen	chr3:186856749	-	G/A	3-prime UTR	0.0017	5	1.07	0.8
Adiponectin	ADIPOQ	Exon+reg. Eigen	chr3:186856847	-	A/G	3-prime UTR	0.001	3	0.63	0.705
Adiponectin	ADIPOQ	Exon+reg. Eigen	chr3:186856936	rs200028669	C/T	3-prime UTR	0.0017	5	0.67	0.0117
Adiponectin	ADIPOQ	Exon+reg. Eigen	chr3:186856958	rs149814403	C/T	3-prime UTR	0.0021	6	0.92	0.208
Adiponectin	ADIPOQ	Exon+reg. Eigen	chr3:186857194	rs200077203	C/T	3-prime UTR	0.0199	58	1.1	0.863
Adiponectin	ADIPOQ	Exon+reg. Eigen	chr3:186857286	rs200360323	G/C	3-prime UTR	0.0021	6	0.87	0.508
Adiponectin	ADIPOQ	Exon+reg. Eigen	chr3:186857470	-	C/G	3-prime UTR	0.0007	2	1.07	0.379
Adiponectin	ADIPOQ	Exon+reg. Eigen	chr3:186857641	rs73187705	G/A	3-prime UTR	0.0024	7	1.11	0.15
Adiponectin	ADIPOQ	Exon+reg. Eigen	chr3:186857952	rs188684283	T/C	3-prime UTR	0.0106	31	0.34	0.245
Adiponectin	ADIPOQ	Exon+reg. Eigen	chr3:186880230	rs80037191	G/T	Intergenic	0.0443	129	0.62	0.186
Adiponectin	ADIPOQ	Exon+reg. Eigen	chr3:186880272	-	T/C	Intergenic	0.0003	1	0.7	0.847
Adiponectin	ADIPOQ	Exon+reg. Eigen	chr3:186880565	rs79680763	C/T	Intergenic	0.0048	14	0.72	0.798
Adiponectin	ADIPOQ	Exon+reg. Eigen	chr3:186880738	rs182158541	C/T	Intergenic	0.0072	21	0.9	0.787
Adiponectin	ADIPOQ	Exon+reg. Eigen	chr3:186881003	rs74398340	C/A	Intergenic	0.0213	62	0.66	0.00268
Adiponectin	ADIPOQ	Exon+reg. Eigen	chr3:186881182	rs116337242	T/A	Intergenic	0.0024	7	0.81	0.338
Adiponectin	ADIPOQ	Exon+reg. Eigen	chr3:186881423	rs140486912	T/C	Intergenic	0.046	134	0.48	0.2
Adiponectin	ADIPOQ	Exon+reg. Eigen	chr3:186881714	rs535166771	C/T	Intergenic	0.0281	82	0.71	0.426
Adiponectin	ADIPOQ	Exon+reg. Eigen	chr3:186881715	-	G/A	Intergenic	0.0058	17	0.67	0.894
Adiponectin	ADIPOQ	Exon+reg. Eigen	chr3:186881882	-	G/C	Intergenic	0.0014	4	0.97	0.855
𝛾-glutamyltransferase	GGT1	Exon CADD	chr22:24583771	rs774266253	G/A	5-prime UTR	0.0014	4	2.09	0.868
𝛾-glutamyltransferase	GGT1	Exon CADD	chr22:24603184	rs554233625	C/T	5-prime UTR	0.0124	36	6	0.851
𝛾-glutamyltransferase	GGT1	Exon CADD	chr22:24603412	-	G/C	5-prime UTR	0.001	3	1.88	0.448
𝛾-glutamyltransferase	GGT1	Exon CADD	chr22:24603469	-	C/T	5-prime UTR	0.0003	1	3.67	0.319
𝛾-glutamyltransferase	GGT1	Exon CADD	chr22:24607690	rs61541228	C/T	5-prime UTR	0.0151	44	4.64	0.927
𝛾-glutamyltransferase	GGT1	Exon CADD	chr22:24609020	rs57719575	G/C	5-prime UTR	0.0154	45	0.04	0.864
𝛾-glutamyltransferase	GGT1	Exon CADD	chr22:24609116	-	G/A	5-prime UTR	0.0319	93	3.56	0.495
𝛾-glutamyltransferase	GGT1	Exon CADD	chr22:24609217	rs549561372	A/G	5-prime UTR	0.0003	1	0.5	0.108
𝛾-glutamyltransferase	GGT1	Exon CADD	chr22:24610277	rs574639855	T/C	5-prime UTR	0.0072	21	1.02	0.165
𝛾-glutamyltransferase	GGT1	Exon CADD	chr22:24610282	-	G/A	5-prime UTR	0.0021	6	1.84	0.715
𝛾-glutamyltransferase	GGT1	Exon CADD	chr22:24610292	rs541914297	G/A	5-prime UTR	0.0185	54	1.36	0.851
𝛾-glutamyltransferase	GGT1	Exon CADD	chr22:24611165	rs4049897	A/G	Synonymous	0.0141	41	0.02	0.498
𝛾-glutamyltransferase	GGT1	Exon CADD	chr22:24614791	rs191957455	C/T	Synonymous	0.0075	22	11.72	0.201
𝛾-glutamyltransferase	GGT1	Exon CADD	chr22:24614792	rs760767294	G/A	Missense	0.0038	11	23.8	0.00438
𝛾-glutamyltransferase	GGT1	Exon CADD	chr22:24614888	rs186765281	A/G	Missense	0.0202	59	8.8	0.00298
𝛾-glutamyltransferase	GGT1	Exon CADD	chr22:24615095	-	C/G	Missense	0.0089	26	0	0.337
𝛾-glutamyltransferase	GGT1	Exon CADD	chr22:24615889	rs2330848	C/T	Non-coding transcript exon	0.0034	10	0.19	0.294
𝛾-glutamyltransferase	GGT1	Exon CADD	chr22:24620331	-	G/C	Missense	0.0007	2	23.3	0.131
𝛾-glutamyltransferase	GGT1	Exon CADD	chr22:24620369	rs200015790	G/A	Missense	0.0003	1	12.42	0.556
𝛾-glutamyltransferase	GGT1	Exon CADD	chr22:24621069	-	C/T	Splice region	0.0196	57	11.17	0.539
𝛾-glutamyltransferase	GGT1	Exon CADD	chr22:24627272	rs531542863	A/T	5-prime UTR	0.0017	5	0.78	0.32
𝛾-glutamyltransferase	GGT1	Exon CADD	chr22:24627279	rs868669081	G/A	Splice donor	0.0082	24	4.97	0.342
𝛾-glutamyltransferase	GGT1	Exon CADD	chr22:24627365	rs60762015	C/T	5-prime UTR	0.0051	15	8.32	0.769
𝛾-glutamyltransferase	GGT1	Exon CADD	chr22:24627377	rs554654292	C/T	5-prime UTR	0.0251	73	16.32	0.000128
𝛾-glutamyltransferase	GGT1	Exon CADD	chr22:24627439	-	G/A	Missense	0.0065	19	11.95	0.282
𝛾-glutamyltransferase	GGT1	Exon CADD	chr22:24627525	rs71318991	G/A	Missense	0.0017	5	15.87	0.153
𝛾-glutamyltransferase	GGT1	Exon CADD	chr22:24627539	rs201399186	G/A	Synonymous	0.0051	15	2.02	0.651
𝛾-glutamyltransferase	GGT1	Exon CADD	chr22:24627547	rs781743521	G/A	Missense	0.0003	1	5.33	0.0081
𝛾-glutamyltransferase	GGT1	Exon CADD	chr22:24627882	rs200019915	C/T	Synonymous	0.001	3	12.07	0.178
𝛾-glutamyltransferase	GGT1	Exon CADD	chr22:24628250	rs372079440	T/C	Synonymous	0.001	3	3.27	0.512
𝛾-glutamyltransferase	GGT1	Exon CADD	chr22:24628919	rs149933133	G/A	3-prime UTR	0.0096	28	1.12	0.0441
