# Supplementary material for: Cohort-wide deep whole genome sequencing and the allelic architecture of complex traits
Source: Nat Commun. 2018 Nov 7;9:4674. doi: 10.1038/s41467-018-07070-8 (PMC6220258; doi:10.1038/s41467-018-07070-8)
Supplement: Supplementary file 5 — Dataset 2 [file 41467_2018_7070_MOESM5_ESM.xlsx]

## Sheet: Replication burden variants
Variants included in the burdens of the selected associations in the replication cohort. Alleles: reference/non-reference alleles; Consequence: the most severe consequence predicted by Ensembl VEP; MAF: minor allele frequency; AC: non-reference allele count; Weight: the weight assigned to the variant in the most significant test as per Supplementary Figure 8; NA indicates that no weight was appli…
Trait	Gene	Analysis		Variant ID	rsID	Alleles	Consequence	MAF	AC	Weight	single-point
				(GRCh38)							P-value
Triglycerides	FAM189B		LOFTEE LC	chr1:155250417	rs749626426	G/A	stop_gained	0.0003	2	NA	0.00535
Triglycerides	FAM189B		LOFTEE LC	chr1:155253873	-	G/A	stop_gained	0.0001	1	NA	0.588
Triglycerides	APOC3		Exon CADD+50	chr11:116830638	rs138326449	G/A	splice_donor_variant	0.0024	18	25.1	0.000133
Triglycerides	APOC3		Exon CADD+50	chr11:116829971	rs191196015	G/A	intron_variant	0.0003	2	8.057	0.664
Triglycerides	APOC3		Exon CADD+50	chr11:116829830	.	C/G	5_prime_UTR_variant	0.0001	1	11.9	0.0117
Triglycerides	APOC3		Exon CADD+50	chr11:116831002	rs527591419	C/T	intron_variant	0.0001	1	0.62	0.0117
Triglycerides	APOC3		Exon CADD+50	chr11:116830483	rs748494867	T/A	intron_variant	0.0003	2	4.914	0.0594
Triglycerides	APOC3		Exon CADD+50	chr11:116830593	rs779597455	G/A	missense_variant	0.0001	1	21.4	0.191
Triglycerides	APOC3		Exon CADD+50	chr11:116830728	rs184359086	C/T	intron_variant	0.0001	1	4.087	0.217
Triglycerides	APOC3		Exon CADD+50	chr11:116831132	.	C/T	intron_variant	0.0003	2	0.361	0.399
Triglycerides	APOC3		Exon CADD+50	chr11:116832848	rs772522961	C/A	missense_variant	0.0001	1	1.016	0.823
Triglycerides	APOC3		Exon CADD+50	chr11:116830844	rs147210663	G/A	missense_variant	0.0005	4	23.6	0.516
Triglycerides	APOC3		Exon CADD+50	chr11:116833039	.	C/T	3_prime_UTR_variant	0.0001	1	10.18	0.5
Triglycerides	APOC3		Exon CADD+50	chr11:116830637	rs76353203	C/T	stop_gained	0.0007	5	32	0.0242
Triglycerides	APOC3		Exon CADD+50	chr11:116829929	.	C/T	5_prime_UTR_variant	0.0001	1	12.84	0.576
Triglycerides	APOC3		Exon CADD+50	chr11:116832764	rs760769978	G/A	splice_region_variant	0.0001	1	3.119	0.719
Triglycerides	APOC3		Exon CADD+50	chr11:116831090	.	T/C	non_coding_transcript_exon_variant	0.0005	4	2.332	0.733
Triglycerides	APOC3		Exon CADD+50	chr11:116829772	rs12721091	G/A	5_prime_UTR_variant	0.0009	7	5.165	0.98
Triglycerides	APOC3		Exon CADD+50	chr11:116830500	rs5143	G/A	5_prime_UTR_variant	0.0008	6	2.684	0.92
Triglycerides	APOC3		Exon CADD+50	chr11:116832980	rs577085953	C/T	3_prime_UTR_variant	0.0001	1	8.906	0.156
Triglycerides	APOC3		Exon CADD+50	chr11:116830843	rs533891893	C/T	synonymous_variant	0.0001	1	6.244	0.132
Triglycerides	APOC3		Exon CADD+50	chr11:116830620	rs772815802	C/T	missense_variant	0.0001	1	10.97	0.777
Triglycerides	APOC3		Exon CADD+50	chr11:116832729	rs754046943	A/T	intron_variant	0.0001	1	1.848	0.0688
Triglycerides	APOC3		Exon CADD+50	chr11:116829771	rs148295370	C/T	5_prime_UTR_variant	0.0034	25	6.127	0.421
Triglycerides	APOC3		Exon CADD+50	chr11:116831117	rs1269330	G/A	intron_variant	0.0416	308	3.837	0.899
Triglycerides	APOC3		Exon CADD+50	chr11:116833023	rs187628630	C/G	3_prime_UTR_variant	0.0071	53	7.365	0.000898
Triglycerides	APOC3		Exon CADD+50	chr11:116831133	.	G/A	intron_variant	0.0001	1	1.052	0.949
Bilirubin	UGT1A9		Exon+reg. EigenPhred	chr2:233672522	rs151216459	G/T	synonymous_variant	0.0003	2	3.08851	0.623
Bilirubin	UGT1A9		Exon+reg. EigenPhred	chr2:233712590	.	A/G	intron_variant	0.0003	2	2.34157	0.6
Bilirubin	UGT1A9		Exon+reg. EigenPhred	chr2:233696085	.	G/A	intron_variant	0.0003	2	2.62582	0.404
Bilirubin	UGT1A9		Exon+reg. EigenPhred	chr2:233773164	rs768182403	A/C	3_prime_UTR_variant	0.0001	1	3.87313	0.0725
Bilirubin	UGT1A9		Exon+reg. EigenPhred	chr2:233705432	rs778048024	A/G	intron_variant	0.0001	1	0.0755006	0.631
Bilirubin	UGT1A9		Exon+reg. EigenPhred	chr2:233704927	.	C/T	intron_variant	0.0001	1	3.17155	0.215
Bilirubin	UGT1A9		Exon+reg. EigenPhred	chr2:233744758	.	T/C	intron_variant	0.0001	1	6.95889	0.00476
Bilirubin	UGT1A9		Exon+reg. EigenPhred	chr2:233702413	rs182081835	T/G	intron_variant	0.0051	38	0.0971957	0.108
Bilirubin	UGT1A9		Exon+reg. EigenPhred	chr2:233676786	rs74435166	C/G	intron_variant	0.0195	145	4.11772	0.0847
Bilirubin	UGT1A9		Exon+reg. EigenPhred	chr2:233766051	.	C/G	intron_variant	0.0001	1	2.27539	0.54
Bilirubin	UGT1A9		Exon+reg. EigenPhred	chr2:233702319	.	C/T	intron_variant	0.0001	1	1.91381	0.946
Bilirubin	UGT1A9		Exon+reg. EigenPhred	chr2:233755491	rs112011393	T/C	non_coding_transcript_exon_variant	0.0004	3	3.01725	0.107
Bilirubin	UGT1A9		Exon+reg. EigenPhred	chr2:233766771	rs71528513	C/T	intron_variant	0.0081	60	4.68602	0.109
Bilirubin	UGT1A9		Exon+reg. EigenPhred	chr2:233676802	.	G/A	intron_variant	0.0001	1	1.72004	0.019
Bilirubin	UGT1A9		Exon+reg. EigenPhred	chr2:233766201	rs544565545	G/T	intron_variant	0.0003	2	0.978756	0.531
Bilirubin	UGT1A9		Exon+reg. EigenPhred	chr2:233712668	.	G/A	intron_variant	0.0001	1	6.19702	0.902
Bilirubin	UGT1A9		Exon+reg. EigenPhred	chr2:233712705	.	T/C	intron_variant	0.0001	1	4.69741	0.248
Bilirubin	UGT1A9		Exon+reg. EigenPhred	chr2:233674892	rs45488098	T/C	intron_variant	0.0052	39	3.18892	0.184
Bilirubin	UGT1A9		Exon+reg. EigenPhred	chr2:233679436	rs752875090	C/G	intron_variant	0.0001	1	0.0616267	0.19
Bilirubin	UGT1A9		Exon+reg. EigenPhred	chr2:233761138	.	A/G	missense_variant	0.0001	1	0.00279692	0.849
Bilirubin	UGT1A9		Exon+reg. EigenPhred	chr2:233672196	rs143487779	C/T	missense_variant	0.0016	12	0.626983	0.559
Bilirubin	UGT1A9		Exon+reg. EigenPhred	chr2:233692704	.	C/G	intron_variant	0.0001	1	8.67931	0.746
Bilirubin	UGT1A9		Exon+reg. EigenPhred	chr2:233766325	rs574966930	G/A	intron_variant	0.0004	3	0.188511	0.981
Bilirubin	UGT1A9		Exon+reg. EigenPhred	chr2:233695529	rs774353867	T/C	intron_variant	0.0001	1	7.59623	0.653
Bilirubin	UGT1A9		Exon+reg. EigenPhred	chr2:233755421	rs774443994	C/T	non_coding_transcript_exon_variant	0.0009	7	0.926052	0.0527
Bilirubin	UGT1A9		Exon+reg. EigenPhred	chr2:233679517	.	C/T	intron_variant	0.0001	1	1.35045	0.251
Bilirubin	UGT1A9		Exon+reg. EigenPhred	chr2:233672237	.	A/G	synonymous_variant	0.0001	1	1.80743	0.613
Bilirubin	UGT1A9		Exon+reg. EigenPhred	chr2:233755420	rs187061066	G/A	non_coding_transcript_exon_variant	0.0003	2	2.24185	0.943
Bilirubin	UGT1A9		Exon+reg. EigenPhred	chr2:233767212	rs377453564	G/A	intron_variant	0.0004	3	6.29773	0.595
Bilirubin	UGT1A9		Exon+reg. EigenPhred	chr2:233697105	.	G/T	intron_variant	0.0001	1	1.30769	0.699
Bilirubin	UGT1A9		Exon+reg. EigenPhred	chr2:233709696	rs554703505	T/C	intron_variant	0.0001	1	0.379387	0.453
Bilirubin	UGT1A9		Exon+reg. EigenPhred	chr2:233692105	.	A/G	3_prime_UTR_variant	0.0001	1	5.08311	0.315
Bilirubin	UGT1A9		Exon+reg. EigenPhred	chr2:233675321	rs746332886	T/C	intron_variant	0.0001	1	1.39226	0.142
Bilirubin	UGT1A9		Exon+reg. EigenPhred	chr2:233675068	rs549929668	T/C	intron_variant	0.0001	1	2.4315	0.771
Bilirubin	UGT1A9		Exon+reg. EigenPhred	chr2:233711177	rs141849516	G/A	intron_variant	0.0005	4	0.284941	0.684
Bilirubin	UGT1A9		Exon+reg. EigenPhred	chr2:233705460	.	C/T	intron_variant	0.0001	1	3.97764	0.578
Bilirubin	UGT1A9		Exon+reg. EigenPhred	chr2:233702494	rs374252732	C/T	intron_variant	0.0013	10	0.000817043	0.0485
Bilirubin	UGT1A9		Exon+reg. EigenPhred	chr2:233705319	rs112242313	A/G	intron_variant	0.0008	6	0.570785	0.326
Bilirubin	UGT1A9		Exon+reg. EigenPhred	chr2:233767971	rs71537802	A/C	intron_variant	0.0008	6	6.39102	0.0278
Bilirubin	UGT1A9		Exon+reg. EigenPhred	chr2:233744794	rs145652010	G/C	intron_variant	0.0003	2	3.80088	0.737
Bilirubin	UGT1A9		Exon+reg. EigenPhred	chr2:233697767	.	G/T	intron_variant	0.0001	1	3.21979	0.0794
Bilirubin	UGT1A9		Exon+reg. EigenPhred	chr2:233744646	rs28899468	T/C	intron_variant	0.0313	233	2.74343	1.47e-16
Bilirubin	UGT1A9		Exon+reg. EigenPhred	chr2:233767175	.	T/G	intron_variant	0.0001	1	9.61557	0.317
Bilirubin	UGT1A9		Exon+reg. EigenPhred	chr2:233760481	rs762109713	C/T	missense_variant	0.0003	2	2.01734	0.814
Bilirubin	UGT1A9		Exon+reg. EigenPhred	chr2:233714126	.	C/T	intron_variant	0.0001	1	3.61067	0.124
Bilirubin	UGT1A9		Exon+reg. EigenPhred	chr2:233709733	rs190992275	T/C	intron_variant	0.0058	43	2.14624	0.242
Bilirubin	UGT1A9		Exon+reg. EigenPhred	chr2:233674107	.	A/G	intron_variant	0.0001	1	0.151376	0.67
Bilirubin	UGT1A9		Exon+reg. EigenPhred	chr2:233702289	.	A/G	intron_variant	0.0001	1	0.557859	0.859
Bilirubin	UGT1A9		Exon+reg. EigenPhred	chr2:233702170	.	C/T	intron_variant	0.0003	2	1.24175	0.0686
Bilirubin	UGT1A9		Exon+reg. EigenPhred	chr2:233744892	rs28900378	C/T	intron_variant	0.0009	7	0.0458402	0.88
Bilirubin	UGT1A9		Exon+reg. EigenPhred	chr2:233772475	rs190427553	C/A	synonymous_variant	0.0003	2	13.9509	0.0466
Bilirubin	UGT1A9		Exon+reg. EigenPhred	chr2:233745061	rs115414076	T/C	intron_variant	0.0274	204	1.58644	2.35e-16
Bilirubin	UGT1A9		Exon+reg. EigenPhred	chr2:233674127	.	T/C	intron_variant	0.0003	2	5.34166	0.782
Bilirubin	UGT1A9		Exon+reg. EigenPhred	chr2:233744492	.	G/A	intron_variant	0.0001	1	1.14875	0.672
Bilirubin	UGT1A9		Exon+reg. EigenPhred	chr2:233691801	.	C/G	5_prime_UTR_variant	0.0001	1	4.74043	0.0987
Bilirubin	UGT1A9		Exon+reg. EigenPhred	chr2:233676925	rs28970011	G/A	intron_variant	0.0003	2	4.07622	0.531
Bilirubin	UGT1A9		Exon+reg. EigenPhred	chr2:233674300	rs74471804	C/T	intron_variant	0.0001	1	0.282987	0.704
Bilirubin	UGT1A9		Exon+reg. EigenPhred	chr2:233671853	.	G/T	5_prime_UTR_variant	0.0001	1	7.13303	0.119
Bilirubin	UGT1A9		Exon+reg. EigenPhred	chr2:233766252	.	C/T	intron_variant	0.0003	2	0.0957263	0.41
Bilirubin	UGT1A9		Exon+reg. EigenPhred	chr2:233714147	rs548246419	C/T	intron_variant	0.0001	1	4.99375	0.156
Bilirubin	UGT1A9		Exon+reg. EigenPhred	chr2:233702197	rs187320668	A/T	intron_variant	0.0004	3	2.90111	0.506
Bilirubin	UGT1A9		Exon+reg. EigenPhred	chr2:233702653	rs746758622	G/A	intron_variant	0.0009	7	0.118609	0.357
Bilirubin	UGT1A9		Exon+reg. EigenPhred	chr2:233672434	rs151238339	T/C	missense_variant	0.0004	3	0.117675	0.459
Bilirubin	UGT1A9		Exon+reg. EigenPhred	chr2:233672460	rs141811044	T/C	missense_variant	0.0009	7	0.0427404	0.0012
Bilirubin	UGT1A9		Exon+reg. EigenPhred	chr2:233767864	rs748591879	A/G	missense_variant	0.0001	1	11.5612	0.0577
Bilirubin	UGT1A9		Exon+reg. EigenPhred	chr2:233766381	.	T/G	intron_variant	0.0003	2	0.193675	0.191
Bilirubin	UGT1A9		Exon+reg. EigenPhred	chr2:233696549	.	T/C	intron_variant	0.0003	2	2.95609	0.68
Bilirubin	UGT1A9		Exon+reg. EigenPhred	chr2:233705352	.	A/G	intron_variant	0.0001	1	0.956859	0.246
Bilirubin	UGT1A9		Exon+reg. EigenPhred	chr2:233762032	rs34562642	T/A	intron_variant	0.0008	6	0.0937505	0.337
Bilirubin	UGT1A9		Exon+reg. EigenPhred	chr2:233702394	rs767929704	T/C	intron_variant	0.0001	1	0.739704	0.329
Bilirubin	UGT1A9		Exon+reg. EigenPhred	chr2:233772427	rs114123636	C/T	synonymous_variant	0.0001	1	12.3514	0.614
Bilirubin	UGT1A9		Exon+reg. EigenPhred	chr2:233705496	rs190154138	C/A	intron_variant	0.0047	35	0.230173	0.0916
Bilirubin	UGT1A9		Exon+reg. EigenPhred	chr2:233766327	rs373926451	G/A	intron_variant	0.0001	1	0.155639	0.812
Bilirubin	UGT1A9		Exon+reg. EigenPhred	chr2:233772335	rs115410088	T/C	missense_variant	0.0001	1	13.0326	0.345
Bilirubin	UGT1A9		Exon+reg. EigenPhred	chr2:233755844	.	G/T	non_coding_transcript_exon_variant	0.0001	1	0.174782	0.74
Bilirubin	UGT1A9		Exon+reg. EigenPhred	chr2:233695470	rs763759412	T/C	intron_variant	0.0001	1	4.2503	0.397
Bilirubin	UGT1A9		Exon+reg. EigenPhred	chr2:233695283	rs546580338	T/A	intron_variant	0.0004	3	0.0745734	0.00723
Bilirubin	UGT1A9		Exon+reg. EigenPhred	chr2:233698470	.	T/A	intron_variant	0.0003	2	3.24573	0.878
Bilirubin	UGT1A9		Exon+reg. EigenPhred	chr2:233695902	rs184289698	G/T	intron_variant	0.0001	1	0.169405	0.744
Bilirubin	UGT1A9		Exon+reg. EigenPhred	chr2:233705656	.	A/G	intron_variant	0.0001	1	1.32559	0.371
Bilirubin	UGT1A9		Exon+reg. EigenPhred	chr2:233672660	rs66915469	T/G	stop_gained	0.0001	1	1.43706	0.884
Bilirubin	UGT1A9		Exon+reg. EigenPhred	chr2:233676622	rs77410236	C/T	intron_variant	0.0001	1	0.133651	0.962
Bilirubin	UGT1A9		Exon+reg. EigenPhred	chr2:233680786	rs542991668	G/A	intron_variant	0.0001	1	4.76419	0.668
Bilirubin	UGT1A9		Exon+reg. EigenPhred	chr2:233705548	.	G/C	intron_variant	0.0001	1	1.58456	0.628
Bilirubin	UGT1A9		Exon+reg. EigenPhred	chr2:233761493	rs34652311	C/T	intron_variant	0.0009	7	8.50643	0.88
Bilirubin	UGT1A9		Exon+reg. EigenPhred	chr2:233761235	rs35041092	C/T	intron_variant	0.0012	9	10.2652	0.193
Bilirubin	UGT1A9		Exon+reg. EigenPhred	chr2:233745103	.	T/C	intron_variant	0.0001	1	0.483756	0.215
Bilirubin	UGT1A9		Exon+reg. EigenPhred	chr2:233712790	rs28898600	T/G	intron_variant	0.0009	7	0.725995	0.88
Bilirubin	UGT1A9		Exon+reg. EigenPhred	chr2:233692572	rs757852696	G/A	intron_variant	0.0007	5	4.57546	0.613
Bilirubin	UGT1A9		Exon+reg. EigenPhred	chr2:233736818	rs761920295	G/A	intron_variant	0.0001	1	0.118983	0.522
Bilirubin	UGT1A9		Exon+reg. EigenPhred	chr2:233697448	rs780047517	C/G	intron_variant	0.0003	2	0.450767	0.472
Bilirubin	UGT1A9		Exon+reg. EigenPhred	chr2:233697097	.	T/C	intron_variant	0.0001	1	2.74865	0.556
Bilirubin	UGT1A9		Exon+reg. EigenPhred	chr2:233672032	rs72551330	T/C	missense_variant	0.0164	122	0.714045	0.394
Bilirubin	UGT1A9		Exon+reg. EigenPhred	chr2:233712842	rs11689628	C/T	intron_variant	0.0267	199	1.18031	1.67e-16
Bilirubin	UGT1A9		Exon+reg. EigenPhred	chr2:233695871	rs182203911	C/T	intron_variant	0.0024	18	1.45805	0.189
Bilirubin	UGT1A9		Exon+reg. EigenPhred	chr2:233772309	rs114982090	C/T	missense_variant	0.0001	1	14.5517	0.302
Bilirubin	UGT1A9		Exon+reg. EigenPhred	chr2:233711259	.	C/G	intron_variant	0.0001	1	1.44178	0.98
Bilirubin	UGT1A9		Exon+reg. EigenPhred	chr2:233680543	rs184094797	C/G	intron_variant	0.0003	2	2.11104	0.354
Bilirubin	UGT1A9		Exon+reg. EigenPhred	chr2:233672430	rs766064889	G/A	missense_variant	0.0001	1	10.1708	0.617
Bilirubin	UGT1A9		Exon+reg. EigenPhred	chr2:233676898	.	G/A	intron_variant	0.0001	1	0.119607	0.654
Bilirubin	UGT1A9		Exon+reg. EigenPhred	chr2:233755391	rs115647781	C/G	non_coding_transcript_exon_variant	0.0113	84	5.10724	1.85e-06
Bilirubin	UGT1A9		Exon+reg. EigenPhred	chr2:233697701	rs765701149	G/T	intron_variant	0.0001	1	0.664707	0.726
Bilirubin	UGT1A9		Exon+reg. EigenPhred	chr2:233755509	rs143373661	C/G	non_coding_transcript_exon_variant	0.0452	337	6.01813	3.14e-18
Bilirubin	UGT1A9		Exon+reg. EigenPhred	chr2:233765924	.	G/A	intron_variant	0.0001	1	0.324004	0.176
Bilirubin	UGT1A9		Exon+reg. EigenPhred	chr2:233680663	.	G/C	intron_variant	0.0003	2	3.03654	0.709
Bilirubin	UGT1A9		Exon+reg. EigenPhred	chr2:233676479	rs34707303	C/T	intron_variant	0.0121	90	1.13119	0.0159
Bilirubin	UGT1A9		Exon+reg. EigenPhred	chr2:233762169	.	G/A	intron_variant	0.0004	3	0.494094	0.039
Bilirubin	UGT1A9		Exon+reg. EigenPhred	chr2:233675200	rs12615708	G/A	intron_variant	0.0236	176	0.158765	0.000191
Bilirubin	UGT1A9		Exon+reg. EigenPhred	chr2:233679365	rs754142123	T/C	intron_variant	0.0003	2	0.655582	0.447
Bilirubin	UGT1A9		Exon+reg. EigenPhred	chr2:233692098	.	G/C	3_prime_UTR_variant	0.0001	1	0.227641	0.966
Bilirubin	UGT1A9		Exon+reg. EigenPhred	chr2:233767880	rs144978321	C/T	missense_variant	0.0001	1	7.95644	0.289
Bilirubin	UGT1A9		Exon+reg. EigenPhred	chr2:233709576	rs180747204	A/C	intron_variant	0.0009	7	1.6909	0.346
Bilirubin	UGT1A9		Exon+reg. EigenPhred	chr2:233676481	.	C/A	intron_variant	0.0003	2	0.989281	0.595
Bilirubin	UGT1A9		Exon+reg. EigenPhred	chr2:233676666	rs768806878	G/A	intron_variant	0.0001	1	1.56525	0.633
Bilirubin	UGT1A9		Exon+reg. EigenPhred	chr2:233692029	.	G/C	3_prime_UTR_variant	0.0003	2	7.07142	0.374
Bilirubin	UGT1A9		Exon+reg. EigenPhred	chr2:233711354	.	C/G	intron_variant	0.0004	3	0.411472	0.0461
Bilirubin	UGT1A9		Exon+reg. EigenPhred	chr2:233674004	rs17862858	A/G	intron_variant	0.0193	144	2.19562	0.117
Bilirubin	UGT1A9		Exon+reg. EigenPhred	chr2:233672780	rs767375950	G/A	synonymous_variant	0.0001	1	3.96625	0.321
Bilirubin	UGT1A9		Exon+reg. EigenPhred	chr2:233697391	rs74792728	T/A	intron_variant	0.0001	1	3.73069	0.419
Bilirubin	UGT1A9		Exon+reg. EigenPhred	chr2:233697371	.	T/C	intron_variant	0.0004	3	2.5703	0.354
Bilirubin	UGT1A9		Exon+reg. EigenPhred	chr2:233675244	.	G/A	intron_variant	0.0001	1	3.2774	0.318
Bilirubin	UGT1A9		Exon+reg. EigenPhred	chr2:233675250	rs757802955	C/T	intron_variant	0.0003	2	2.68499	0.42
Bilirubin	UGT1A9		Exon+reg. EigenPhred	chr2:233747264	.	A/G	non_coding_transcript_exon_variant	0.0003	2	1.47052	0.68
Bilirubin	UGT1A9		Exon+reg. EigenPhred	chr2:233767183	rs34650714	C/T	intron_variant	0.0003	2	2.03171	0.737
Bilirubin	UGT1A9		Exon+reg. EigenPhred	chr2:233772677	.	A/C	3_prime_UTR_variant	0.0001	1	3.5126	0.617
Bilirubin	UGT1A9		Exon+reg. EigenPhred	chr2:233762191	.	G/A	intron_variant	0.0001	1	2.90814	0.567
Bilirubin	UGT1A9		Exon+reg. EigenPhred	chr2:233773055	.	G/A	3_prime_UTR_variant	0.0003	2	2.90069	0.3
Bilirubin	UGT1A9		Exon+reg. EigenPhred	chr2:233675421	rs769866030	T/C	intron_variant	0.0003	2	1.13432	0.132
Bilirubin	UGT1A9		Exon+reg. EigenPhred	chr2:233705012	rs544165304	T/A	intron_variant	0.0016	12	1.20761	0.133
Bilirubin	UGT1A9		Exon+reg. EigenPhred	chr2:233737048	rs764914717	T/C	intron_variant	0.0004	3	1.49908	0.143
Bilirubin	UGT1A9		Exon+reg. EigenPhred	chr2:233755783	rs142854795	C/G	non_coding_transcript_exon_variant	0.0177	132	2.43848	0.0269
Bilirubin	UGT1A9		Exon+reg. EigenPhred	chr2:233698474	rs17868329	A/G	intron_variant	0.0176	131	1.92704	2.83e-05
Bilirubin	UGT1A9		Exon+reg. EigenPhred	chr2:233674049	rs753425003	G/A	intron_variant	0.0001	1	0.480806	0.841
Bilirubin	UGT1A9		Exon+reg. EigenPhred	chr2:233692808	.	G/A	intron_variant	0.0001	1	7.52225	0.432
Bilirubin	UGT1A9		Exon+reg. EigenPhred	chr2:233772241	rs200350292	C/T	intron_variant	0.0001	1	6.56663	0.957
Bilirubin	UGT1A9		Exon+reg. EigenPhred	chr2:233672783	.	G/T	missense_variant	0.0001	1	5.11354	0.59
Bilirubin	UGT1A9		Exon+reg. EigenPhred	chr2:233679502	rs187149830	G/A	intron_variant	0.0003	2	0.166179	0.019
Bilirubin	UGT1A9		Exon+reg. EigenPhred	chr2:233712808	.	G/A	intron_variant	0.0001	1	2.08441	0.0735
Bilirubin	UGT1A9		Exon+reg. EigenPhred	chr2:233701753	rs540599933	A/G	intron_variant	0.0001	1	0.439362	0.356
Bilirubin	UGT1A9		Exon+reg. EigenPhred	chr2:233695767	.	G/A	intron_variant	0.0001	1	1.15648	0.537
Bilirubin	UGT1A9		Exon+reg. EigenPhred	chr2:233760581	rs138183896	T/C	synonymous_variant	0.0003	2	6.45943	0.298
Bilirubin	UGT1A9		Exon+reg. EigenPhred	chr2:233758543	.	T/C	intron_variant	0.0001	1	3.56313	0.552
Bilirubin	UGT1A9		Exon+reg. EigenPhred	chr2:233772729	.	G/A	3_prime_UTR_variant	0.0003	2	1.01482	0.562
Bilirubin	UGT1A9		Exon+reg. EigenPhred	chr2:233711204	rs760514189	C/T	intron_variant	0.0008	6	0.106503	0.778
Bilirubin	UGT1A9		Exon+reg. EigenPhred	chr2:233711088	rs145698870	A/G	intron_variant	0.0003	2	0.288441	0.737
Bilirubin	UGT1A9		Exon+reg. EigenPhred	chr2:233702369	rs116955810	G/A	intron_variant	0.0079	59	0.0986215	0.155
Bilirubin	UGT1A9		Exon+reg. EigenPhred	chr2:233672109	rs199829358	A/C	missense_variant	0.0003	2	0.00588452	0.953
Bilirubin	UGT1A9		Exon+reg. EigenPhred	chr2:233772705	rs769331263	C/G	3_prime_UTR_variant	0.0001	1	0.0166679	0.15
Bilirubin	UGT1A9		Exon+reg. EigenPhred	chr2:233680491	rs142850766	A/G	intron_variant	0.0055	41	4.63829	0.298
Bilirubin	UGT1A9		Exon+reg. EigenPhred	chr2:233712649	.	G/A	intron_variant	0.0001	1	5.12824	0.429
Bilirubin	UGT1A9		Exon+reg. EigenPhred	chr2:233768257	rs139698110	T/C	synonymous_variant	0.002	15	17.8063	0.492
Bilirubin	UGT1A9		Exon+reg. EigenPhred	chr2:233766514	.	T/C	intron_variant	0.0001	1	1.82828	0.712
Bilirubin	UGT1A9		Exon+reg. EigenPhred	chr2:233714390	.	A/G	intron_variant	0.0001	1	0.669608	0.979
Bilirubin	UGT1A9		Exon+reg. EigenPhred	chr2:233772452	rs199723856	G/A	missense_variant	0.0003	2	3.76355	0.38
Bilirubin	UGT1A9		Exon+reg. EigenPhred	chr2:233772635	.	A/G	3_prime_UTR_variant	0.0001	1	12.9605	0.376
Bilirubin	UGT1A9		Exon+reg. EigenPhred	chr2:233767927	rs267599273	G/A	missense_variant	0.0003	2	15.9944	0.0505
Bilirubin	UGT1A9		Exon+reg. EigenPhred	chr2:233709577	rs186174292	A/T	intron_variant	0.0009	7	2.13197	0.346
Bilirubin	UGT1A9		Exon+reg. EigenPhred	chr2:233695502	.	G/T	intron_variant	0.0001	1	7.39373	0.584
Bilirubin	UGT1A9		Exon+reg. EigenPhred	chr2:233755384	.	G/A	non_coding_transcript_exon_variant	0.0001	1	15.8131	0.245
Bilirubin	UGT1A9		Exon+reg. EigenPhred	chr2:233697058	.	G/C	intron_variant	0.0003	2	0.291113	0.662
Bilirubin	UGT1A9		Exon+reg. EigenPhred	chr2:233705445	rs79916929	G/A	intron_variant	0.0079	59	3.07239	0.216
Bilirubin	UGT1A9		Exon+reg. EigenPhred	chr2:233696249	.	A/C	intron_variant	0.0001	1	1.28264	0.396
Bilirubin	UGT1A9		Exon+reg. EigenPhred	chr2:233760498	rs4148323	G/A	missense_variant	0.0009	7	3.76497	0.68
Bilirubin	UGT1A9		Exon+reg. EigenPhred	chr2:233711341	.	T/C	intron_variant	0.0001	1	0.565321	0.844
Bilirubin	UGT1A9		Exon+reg. EigenPhred	chr2:233705516	rs769825689	G/T	intron_variant	0.0003	2	0.136324	0.314
Bilirubin	UGT1A9		Exon+reg. EigenPhred	chr2:233705198	.	T/C	intron_variant	0.0001	1	1.66291	0.619
Bilirubin	UGT1A9		Exon+reg. EigenPhred	chr2:233672286	.	G/T	missense_variant	0.0001	1	4.12814	0.068
Bilirubin	UGT1A9		Exon+reg. EigenPhred	chr2:233674064	.	A/C	intron_variant	0.0001	1	2.68769	0.218
Bilirubin	UGT1A9		Exon+reg. EigenPhred	chr2:233672273	rs760653064	C/T	synonymous_variant	0.0003	2	3.1616	0.931
Bilirubin	UGT1A9		Exon+reg. EigenPhred	chr2:233675462	rs79913681	C/G	intron_variant	0.0189	141	0.464236	0.000642
Bilirubin	UGT1A9		Exon+reg. EigenPhred	chr2:233712259	rs763507472	G/A	intron_variant	0.0007	5	5.20918	0.232
Bilirubin	UGT1A9		Exon+reg. EigenPhred	chr2:233760693	.	C/T	missense_variant	0.0001	1	2.19369	0.618
Bilirubin	UGT1A9		Exon+reg. EigenPhred	chr2:233760961	rs35003977	T/G	missense_variant	0.0003	2	0.0162646	0.993
Bilirubin	UGT1A9		Exon+reg. EigenPhred	chr2:233761978	.	G/A	intron_variant	0.0001	1	0.809806	0.257
Bilirubin	UGT1A9		Exon+reg. EigenPhred	chr2:233747270	.	T/C	non_coding_transcript_exon_variant	0.0003	2	1.6141	0.68
Bilirubin	UGT1A9		Exon+reg. EigenPhred	chr2:233772828	rs762669023	C/T	3_prime_UTR_variant	0.0001	1	8.94776	0.617
Bilirubin	UGT1A9		Exon+reg. EigenPhred	chr2:233692449	rs45568235	C/T	intron_variant	0.0001	1	4.00467	0.195
Bilirubin	UGT1A9		Exon+reg. EigenPhred	chr2:233672159	rs41264153	G/A	synonymous_variant	0.0095	71	12.9808	0.0414
Bilirubin	UGT1A9		Exon+reg. EigenPhred	chr2:233744652	rs754395729	A/G	intron_variant	0.0007	5	0.58857	0.613
Bilirubin	UGT1A9		Exon+reg. EigenPhred	chr2:233761536	.	A/C	intron_variant	0.0001	1	4.79495	0.602
Bilirubin	UGT1A9		Exon+reg. EigenPhred	chr2:233672501	rs373933295	T/C	synonymous_variant	0.0001	1	8.82043	0.613
Bilirubin	UGT1A9		Exon+reg. EigenPhred	chr2:233755371	.	G/A	non_coding_transcript_exon_variant	0.0001	1	1.1455	0.479
Bilirubin	UGT1A9		Exon+reg. EigenPhred	chr2:233701900	rs182385495	C/A	intron_variant	0.0031	23	2.70876	0.0302
Bilirubin	UGT1A9		Exon+reg. EigenPhred	chr2:233755833	.	G/C	non_coding_transcript_exon_variant	0.0001	1	1.01778	0.389
Bilirubin	UGT1A9		Exon+reg. EigenPhred	chr2:233712244	rs184398589	G/C	intron_variant	0.0032	24	0.341925	0.275
Bilirubin	UGT1A9		Exon+reg. EigenPhred	chr2:233692549	.	T/C	intron_variant	0.0001	1	1.71281	0.955
Bilirubin	UGT1A9		Exon+reg. EigenPhred	chr2:233696404	.	G/C	intron_variant	0.0001	1	0.0360798	0.412
Bilirubin	UGT1A9		Exon+reg. EigenPhred	chr2:233744818	.	T/C	intron_variant	0.0001	1	0.461441	0.906
Bilirubin	UGT1A9		Exon+reg. EigenPhred	chr2:233697534	.	T/C	intron_variant	0.0001	1	3.49724	0.518
Bilirubin	UGT1A9		Exon+reg. EigenPhred	chr2:233758329	rs544542552	G/C	intron_variant	0.0003	2	8.72861	0.673
Bilirubin	UGT1A9		Exon+reg. EigenPhred	chr2:233714142	.	A/G	intron_variant	0.0001	1	0.145685	0.312
Bilirubin	UGT1A9		Exon+reg. EigenPhred	chr2:233674345	rs45539636	T/C	intron_variant	0.005	37	3.26449	0.819
Bilirubin	UGT1A9		Exon+reg. EigenPhred	chr2:233692843	rs746217324	A/G	intron_variant	0.0001	1	18.5345	0.741
Bilirubin	UGT1A9		Exon+reg. EigenPhred	chr2:233766045	.	T/C	intron_variant	0.0001	1	2.41874	0.978
Bilirubin	UGT1A9		Exon+reg. EigenPhred	chr2:233674318	.	G/C	intron_variant	0.0001	1	2.37967	0.133
Bilirubin	UGT1A9		Exon+reg. EigenPhred	chr2:233712569	.	G/C	intron_variant	0.0001	1	3.87667	0.384
Bilirubin	UGT1A9		Exon+reg. EigenPhred	chr2:233692033	.	G/C	3_prime_UTR_variant	0.0001	1	9.08832	0.912
Bilirubin	UGT1A9		Exon+reg. EigenPhred	chr2:233761970	.	T/C	intron_variant	0.0001	1	4.66603	0.247
Bilirubin	UGT1A9		Exon+reg. EigenPhred	chr2:233767178	rs753056825	T/C	intron_variant	0.0001	1	9.34145	0.507
Bilirubin	UGT1A9		Exon+reg. EigenPhred	chr2:233714359	rs754648080	G/T	intron_variant	0.0001	1	3.24964	0.764
Bilirubin	UGT1A9		Exon+reg. EigenPhred	chr2:233672481	rs145038612	T/G	missense_variant	0.0008	6	5.73524	0.434
Bilirubin	UGT1A9		Exon+reg. EigenPhred	chr2:233767878	rs747062491	A/T	synonymous_variant	0.0003	2	11.5136	0.774
Bilirubin	UGT1A9		Exon+reg. EigenPhred	chr2:233747198	rs375624902	C/T	intron_variant	0.0003	2	0.452925	0.517
Bilirubin	UGT1A9		Exon+reg. EigenPhred	chr2:233691799	.	C/A	5_prime_UTR_variant	0.0001	1	9.67031	0.0987
Bilirubin	UGT1A9		Exon+reg. EigenPhred	chr2:233692049	rs17868327	C/A	3_prime_UTR_variant	0.0193	144	2.58985	0.089
Bilirubin	UGT1A9		Exon+reg. EigenPhred	chr2:233712639	rs184142486	C/T	intron_variant	0.0001	1	5.80975	0.957
Bilirubin	UGT1A9		Exon+reg. EigenPhred	chr2:233712384	rs45489204	G/A	intron_variant	0.0008	6	4.24484	0.725
Bilirubin	UGT1A9		Exon+reg. EigenPhred	chr2:233697582	rs139693283	T/C	intron_variant	0.0062	46	0.4457	0.615
Bilirubin	UGT1A9		Exon+reg. EigenPhred	chr2:233692633	.	C/T	intron_variant	0.0001	1	5.62585	0.735
Bilirubin	UGT1A9		Exon+reg. EigenPhred	chr2:233704993	.	G/A	intron_variant	0.0001	1	0.227624	0.859
Bilirubin	UGT1A9		Exon+reg. EigenPhred	chr2:233672116	.	A/T	missense_variant	0.0001	1	6.38404	0.927
Bilirubin	UGT1A9		Exon+reg. EigenPhred	chr2:233736992	rs193257830	G/T	intron_variant	0.0017	13	0.895638	0.221
Bilirubin	UGT1A9		Exon+reg. EigenPhred	chr2:233692288	rs45477996	C/T	3_prime_UTR_variant	0.0001	1	4.28011	0.957
Bilirubin	UGT1A9		Exon+reg. EigenPhred	chr2:233761273	rs748388612	T/A	intron_variant	0.0004	3	5.48086	0.143
Bilirubin	UGT1A9		Exon+reg. EigenPhred	chr2:233761544	rs745620081	A/G	intron_variant	0.0003	2	0.178037	0.687
Bilirubin	UGT1A9		Exon+reg. EigenPhred	chr2:233737049	.	A/G	intron_variant	0.0001	1	0.19956	0.236
Bilirubin	UGT1A9		Exon+reg. EigenPhred	chr2:233755691	.	G/C	non_coding_transcript_exon_variant	0.0001	1	1.10402	0.195
Bilirubin	UGT1A9		Exon+reg. EigenPhred	chr2:233709891	.	C/G	intron_variant	0.0001	1	0.238059	0.945
Bilirubin	UGT1A9		Exon+reg. EigenPhred	chr2:233762210	rs190920095	G/A	intron_variant	0.0003	2	1.85192	0.769
Bilirubin	UGT1A9		Exon+reg. EigenPhred	chr2:233674100	.	A/C	intron_variant	0.0046	34	2.53824	0.0102
Bilirubin	UGT1A9		Exon+reg. EigenPhred	chr2:233696793	rs781512293	T/C	intron_variant	0.0001	1	3.15918	0.998
Bilirubin	UGT1A9		Exon+reg. EigenPhred	chr2:233762256	rs529163977	A/G	intron_variant	0.0001	1	1.80384	0.188
Bilirubin	UGT1A9		Exon+reg. EigenPhred	chr2:233755843	.	A/G	non_coding_transcript_exon_variant	0.0001	1	3.92202	0.74
Bilirubin	UGT1A9		Exon+reg. EigenPhred	chr2:233705435	.	C/T	intron_variant	0.0003	2	1.5923	0.18
Bilirubin	UGT1A9		Exon+reg. EigenPhred	chr2:233755706	.	C/G	non_coding_transcript_exon_variant	0.0001	1	0.84122	0.48
Bilirubin	UGT1A9		Exon+reg. EigenPhred	chr2:233696056	.	A/T	intron_variant	0.0007	5	1.67964	0.188
Bilirubin	UGT1A9		Exon+reg. EigenPhred	chr2:233736722	rs149071654	G/A	intron_variant	0.0275	205	2.35262	2.07e-16
Bilirubin	UGT1A9		Exon+reg. EigenPhred	chr2:233697743	.	A/T	intron_variant	0.0001	1	0.0458756	0.248
Bilirubin	UGT1A9		Exon+reg. EigenPhred	chr2:233692401	.	C/T	intron_variant	0.0001	1	7.85794	0.757
Bilirubin	UGT1A9		Exon+reg. EigenPhred	chr2:233705644	.	G/T	intron_variant	0.0001	1	0.410319	0.923
Bilirubin	UGT1A9		Exon+reg. EigenPhred	chr2:233767876	rs773195449	C/A	missense_variant	0.0001	1	13.5924	0.957
Bilirubin	UGT1A9		Exon+reg. EigenPhred	chr2:233679551	rs139988189	T/G	intron_variant	0.0008	6	1.00685	0.0682
Bilirubin	UGT1A9		Exon+reg. EigenPhred	chr2:233672357	rs138301590	T/G	synonymous_variant	0.0007	5	9.97943	0.994
Bilirubin	UGT1A9		Exon+reg. EigenPhred	chr2:233692518	rs745597997	G/A	intron_variant	0.0001	1	1.27471	0.672
Bilirubin	UGT1A9		Exon+reg. EigenPhred	chr2:233676702	rs748281452	C/T	intron_variant	0.0004	3	4.36841	0.839
Bilirubin	UGT1A9		Exon+reg. EigenPhred	chr2:233696492	rs181370414	G/A	intron_variant	0.0001	1	1.78325	0.939
Bilirubin	UGT1A9		Exon+reg. EigenPhred	chr2:233761035	rs57307513	T/C	missense_variant	0.0009	7	0.0145897	0.876
Bilirubin	UGT1A9		Exon+reg. EigenPhred	chr2:233766284	.	C/T	intron_variant	0.0001	1	0.0915194	0.607
Bilirubin	UGT1A9		Exon+reg. EigenPhred	chr2:233691800	.	T/G	5_prime_UTR_variant	0.0001	1	9.38567	0.0987
Bilirubin	UGT1A9		Exon+reg. EigenPhred	chr2:233711092	rs138181984	G/T	intron_variant	0.0003	2	2.24773	0.737
Bilirubin	UGT1A9		Exon+reg. EigenPhred	chr2:233766390	rs11679312	C/T	intron_variant	0.0263	196	0.85651	5.14e-15
Bilirubin	UGT1A9		Exon+reg. EigenPhred	chr2:233674397	.	A/G	intron_variant	0.0001	1	1.69113	0.399
Bilirubin	UGT1A9		Exon+reg. EigenPhred	chr2:233772279	rs202172337	T/C	missense_variant	0.0001	1	4.47876	0.197
Bilirubin	UGT1A9		Exon+reg. EigenPhred	chr2:233697004	rs761877638	C/T	intron_variant	0.0001	1	1.7281	0.751
Bilirubin	UGT1A9		Exon+reg. EigenPhred	chr2:233711250	.	T/C	intron_variant	0.0001	1	1.35657	0.64
Bilirubin	UGT1A9		Exon+reg. EigenPhred	chr2:233695287	rs775200577	A/G	intron_variant	0.0005	4	0.867832	0.0215
Bilirubin	UGT1A9		Exon+reg. EigenPhred	chr2:233772306	rs200370335	G/T	missense_variant	0.0001	1	14.6656	0.741
Bilirubin	UGT1A9		Exon+reg. EigenPhred	chr2:233672736	rs376424202	A/G	missense_variant	0.0001	1	13.7835	0.612
Bilirubin	UGT1A9		Exon+reg. EigenPhred	chr2:233762199	rs532806601	A/G	intron_variant	0.0001	1	0.742771	0.665
Bilirubin	UGT1A9		Exon+reg. EigenPhred	chr2:233744657	.	C/T	intron_variant	0.0038	28	0.488162	0.0727
Bilirubin	UGT1A9		Exon+reg. EigenPhred	chr2:233697925	.	G/A	intron_variant	0.0001	1	0.710703	0.813
Bilirubin	UGT1A9		Exon+reg. EigenPhred	chr2:233712285	.	C/A	intron_variant	0.0003	2	0.0670067	0.633
Bilirubin	UGT1A9		Exon+reg. EigenPhred	chr2:233672110	rs769146316	T/G	missense_variant	0.0004	3	0.00181496	0.0749
Bilirubin	UGT1A9		Exon+reg. EigenPhred	chr2:233675110	.	T/A	intron_variant	0.0001	1	0.558392	0.27
Bilirubin	UGT1A9		Exon+reg. EigenPhred	chr2:233747267	.	C/T	non_coding_transcript_exon_variant	0.0003	2	1.36908	0.68
Bilirubin	UGT1A9		Exon+reg. EigenPhred	chr2:233714452	.	G/A	intron_variant	0.0001	1	0.807471	0.198
Bilirubin	UGT1A9		Exon+reg. EigenPhred	chr2:233762146	rs541150164	C/G	intron_variant	0.0003	2	1.45147	0.453
Bilirubin	UGT1A9		Exon+reg. EigenPhred	chr2:233691755	rs144640470	T/A	5_prime_UTR_variant	0.0073	54	10.5975	0.0156
Bilirubin	UGT1A9		Exon+reg. EigenPhred	chr2:233712538	rs752556206	G/A	intron_variant	0.0001	1	2.62354	0.709
Bilirubin	UGT1A9		Exon+reg. EigenPhred	chr2:233709856	.	G/A	intron_variant	0.0001	1	2.81619	0.32
Bilirubin	UGT1A9		Exon+reg. EigenPhred	chr2:233758422	.	T/G	intron_variant	0.0001	1	4.78111	0.232
Bilirubin	UGT1A9		Exon+reg. EigenPhred	chr2:233692141	rs762078643	C/A	3_prime_UTR_variant	0.0001	1	4.32641	0.847
Bilirubin	UGT1A9		Exon+reg. EigenPhred	chr2:233705440	rs72986482	G/A	intron_variant	0.033	246	0.0302058	4.79e-10
Bilirubin	UGT1A9		Exon+reg. EigenPhred	chr2:233772599	.	C/A	3_prime_UTR_variant	0.0001	1	7.3816	0.202
Bilirubin	UGT1A9		Exon+reg. EigenPhred	chr2:233673975	.	G/C	intron_variant	0.0003	2	6.2084	0.28
Bilirubin	UGT1A9		Exon+reg. EigenPhred	chr2:233711384	rs547291485	G/C	intron_variant	0.0121	90	3.08948	0.138
Bilirubin	UGT1A9		Exon+reg. EigenPhred	chr2:233747227	rs138794928	C/T	non_coding_transcript_exon_variant	0.0109	81	1.97068	0.00097
Bilirubin	UGT1A9		Exon+reg. EigenPhred	chr2:233672699	.	G/A	synonymous_variant	0.0001	1	2.94229	0.295
Bilirubin	UGT1A9		Exon+reg. EigenPhred	chr2:233692035	rs555086706	G/T	3_prime_UTR_variant	0.0004	3	6.4514	0.339
Bilirubin	UGT1A9		Exon+reg. EigenPhred	chr2:233692652	.	A/G	intron_variant	0.0001	1	6.99606	0.0587
Bilirubin	UGT1A9		Exon+reg. EigenPhred	chr2:233772395	rs751579554	G/A	missense_variant	0.0001	1	12.0855	0.299
Bilirubin	UGT1A9		Exon+reg. EigenPhred	chr2:233674401	.	T/C	intron_variant	0.0001	1	0.249061	0.663
Bilirubin	UGT1A9		Exon+reg. EigenPhred	chr2:233702891	rs768271776	C/T	intron_variant	0.0001	1	1.80073	0.0515
Bilirubin	UGT1A9		Exon+reg. EigenPhred	chr2:233705564	rs529349858	C/A	intron_variant	0.0016	12	0.0331472	0.758
Bilirubin	UGT1A9		Exon+reg. EigenPhred	chr2:233697120	.	C/T	intron_variant	0.0005	4	0.540578	0.642
Bilirubin	UGT1A9		Exon+reg. EigenPhred	chr2:233709621	.	T/A	intron_variant	0.0001	1	3.12745	0.992
Bilirubin	UGT1A9		Exon+reg. EigenPhred	chr2:233680695	.	G/A	intron_variant	0.0001	1	1.72784	0.592
Bilirubin	UGT1A9		Exon+reg. EigenPhred	chr2:233697134	rs537171274	A/G	intron_variant	0.0004	3	1.68195	0.624
Bilirubin	UGT1A9		Exon+reg. EigenPhred	chr2:233674141	rs28969703	G/A	intron_variant	0.0001	1	2.58648	0.195
Bilirubin	UGT1A9		Exon+reg. EigenPhred	chr2:233692189	.	T/C	3_prime_UTR_variant	0.0001	1	3.3156	0.325
Bilirubin	UGT1A9		Exon+reg. EigenPhred	chr2:233772466	.	C/A	synonymous_variant	0.0001	1	12.1008	0.907
Bilirubin	UGT1A9		Exon+reg. EigenPhred	chr2:233692445	.	G/A	intron_variant	0.0001	1	1.76898	0.864
Bilirubin	UGT1A9		Exon+reg. EigenPhred	chr2:233747259	.	G/C	non_coding_transcript_exon_variant	0.0003	2	2.95792	0.68
Bilirubin	UGT1A9		Exon+reg. EigenPhred	chr2:233697068	.	G/T	intron_variant	0.0001	1	2.53269	0.643
Bilirubin	UGT1A9		Exon+reg. EigenPhred	chr2:233747015	.	G/T	intron_variant	0.0001	1	0.233157	0.841
Bilirubin	UGT1A9		Exon+reg. EigenPhred	chr2:233695282	.	T/C	intron_variant	0.0004	3	0.0938194	0.00723
Bilirubin	UGT1A9		Exon+reg. EigenPhred	chr2:233711084	.	G/A	intron_variant	0.0001	1	0.38999	0.886
Bilirubin	UGT1A9		Exon+reg. EigenPhred	chr2:233704913	rs575509473	C/T	intron_variant	0.0003	2	2.77366	0.47
Bilirubin	UGT1A9		Exon+reg. EigenPhred	chr2:233744651	.	A/T	intron_variant	0.0038	28	0.158558	0.0727
Bilirubin	UGT1A9		Exon+reg. EigenPhred	chr2:233695188	.	C/T	intron_variant	0.0004	3	0.986799	0.53
Bilirubin	UGT1A9		Exon+reg. EigenPhred	chr2:233709314	.	G/A	intron_variant	0.0007	5	2.76246	0.442
Bilirubin	UGT1A9		Exon+reg. EigenPhred	chr2:233695746	.	A/G	intron_variant	0.0001	1	0.931966	0.869
Bilirubin	UGT1A9		Exon+reg. EigenPhred	chr2:233691866	rs45464992	A/G	3_prime_UTR_variant	0.0077	57	10.4489	0.00356
Bilirubin	UGT1A9		Exon+reg. EigenPhred	chr2:233755319	rs776967353	C/T	non_coding_transcript_exon_variant	0.0001	1	6.39412	0.0736
Bilirubin	UGT1A9		Exon+reg. EigenPhred	chr2:233767069	rs778321344	T/C	synonymous_variant	0.0001	1	17.2001	0.607
Bilirubin	UGT1A9		Exon+reg. EigenPhred	chr2:233744714	.	G/C	intron_variant	0.0001	1	3.13845	0.102
Bilirubin	UGT1A9		Exon+reg. EigenPhred	chr2:233691730	.	A/T	5_prime_UTR_variant	0.0001	1	4.37746	0.24
Bilirubin	UGT1A9		Exon+reg. EigenPhred	chr2:233675454	.	G/C	intron_variant	0.0003	2	0.0721219	0.517
Bilirubin	UGT1A9		Exon+reg. EigenPhred	chr2:233705549	.	T/C	intron_variant	0.0004	3	2.76863	0.508
Bilirubin	UGT1A9		Exon+reg. EigenPhred	chr2:233702234	.	A/G	intron_variant	0.0001	1	1.69158	0.456
Bilirubin	UGT1A9		Exon+reg. EigenPhred	chr2:233767154	.	A/C	missense_variant	0.0003	2	11.3312	0.485
Bilirubin	UGT1A9		Exon+reg. EigenPhred	chr2:233755438	rs192713031	C/G	non_coding_transcript_exon_variant	0.0003	2	5.93573	0.737
Bilirubin	UGT1A9		Exon+reg. EigenPhred	chr2:233692193	.	G/C	3_prime_UTR_variant	0.0001	1	9.09105	0.931
Bilirubin	UGT1A9		Exon+reg. EigenPhred	chr2:233702910	rs78155632	T/A	intron_variant	0.0079	59	0.404147	0.155
Bilirubin	UGT1A9		Exon+reg. EigenPhred	chr2:233705497	rs746321750	C/T	intron_variant	0.0004	3	1.19141	0.0768
Bilirubin	UGT1A9		Exon+reg. EigenPhred	chr2:233711404	rs45498502	C/T	intron_variant	0.007	52	0.9357	0.224
Bilirubin	UGT1A9		Exon+reg. EigenPhred	chr2:233760827	rs148755655	A/G	synonymous_variant	0.0039	29	10.8556	0.176
Bilirubin	UGT1A9		Exon+reg. EigenPhred	chr2:233674073	rs536314636	C/T	intron_variant	0.0001	1	2.28098	0.553
Bilirubin	UGT1A9		Exon+reg. EigenPhred	chr2:233744493	.	T/G	intron_variant	0.0001	1	1.00592	0.672
Bilirubin	UGT1A9		Exon+reg. EigenPhred	chr2:233680696	.	T/G	intron_variant	0.0001	1	1.50494	0.592
Bilirubin	UGT1A9		Exon+reg. EigenPhred	chr2:233747228	.	C/G	non_coding_transcript_exon_variant	0.0001	1	3.19158	0.399
Bilirubin	UGT1A9		Exon+reg. EigenPhred	chr2:233692258	rs754957875	T/C	3_prime_UTR_variant	0.0003	2	3.28361	0.337
Bilirubin	UGT1A9		Exon+reg. EigenPhred	chr2:233702350	rs764503296	T/A	intron_variant	0.0005	4	2.22392	0.564
Bilirubin	UGT1A9		Exon+reg. EigenPhred	chr2:233712596	.	T/C	intron_variant	0.0001	1	0.630008	0.449
Bilirubin	UGT1A9		Exon+reg. EigenPhred	chr2:233767881	.	G/A	synonymous_variant	0.0001	1	5.67524	0.704
Bilirubin	UGT1A9		Exon+reg. EigenPhred	chr2:233744499	rs751170063	T/C	intron_variant	0.0003	2	0.601768	0.391
Bilirubin	UGT1A9		Exon+reg. EigenPhred	chr2:233766036	.	G/A	intron_variant	0.0001	1	0.99135	0.0743
Bilirubin	UGT1A9		Exon+reg. EigenPhred	chr2:233768310	.	C/T	missense_variant	0.0003	2	14.6289	0.000883
Bilirubin	UGT1A9		Exon+reg. EigenPhred	chr2:233761943	rs542276464	G/A	intron_variant	0.0028	21	7.59116	0.0118
Bilirubin	UGT1A9		Exon+reg. EigenPhred	chr2:233768291	rs143573365	G/A	missense_variant	0.0003	2	10.6266	0.73
Bilirubin	UGT1A9		Exon+reg. EigenPhred	chr2:233679323	rs766783928	C/T	intron_variant	0.0001	1	0.0973474	0.152
Bilirubin	UGT1A9		Exon+reg. EigenPhred	chr2:233672201	.	G/T	missense_variant	0.0001	1	0.107669	0.0752
Bilirubin	UGT1A9		Exon+reg. EigenPhred	chr2:233709336	.	A/G	intron_variant	0.0001	1	0.0730047	0.486
Bilirubin	UGT1A9		Exon+reg. EigenPhred	chr2:233691852	rs572506516	G/A	3_prime_UTR_variant	0.0001	1	2.6448	0.668
Bilirubin	UGT1A9		Exon+reg. EigenPhred	chr2:233709447	rs756561648	T/C	intron_variant	0.0001	1	0.242675	0.46
Bilirubin	UGT1A9		Exon+reg. EigenPhred	chr2:233767948	rs112628426	G/A	intron_variant	0.0001	1	8.3283	0.578
Bilirubin	UGT1A9		Exon+reg. EigenPhred	chr2:233761914	rs28900396	T/C	intron_variant	0.0009	7	4.54931	0.88
Bilirubin	UGT1A9		Exon+reg. EigenPhred	chr2:233695327	rs372651727	C/T	intron_variant	0.0003	2	0.0807274	0.537
Bilirubin	UGT1A9		Exon+reg. EigenPhred	chr2:233711149	rs562452811	C/T	intron_variant	0.0009	7	2.06684	0.248
Bilirubin	UGT1A9		Exon+reg. EigenPhred	chr2:233671942	rs145084767	G/A	missense_variant	0.0011	8	0.00557134	0.0908
Bilirubin	UGT1A9		Exon+reg. EigenPhred	chr2:233702768	.	G/C	intron_variant	0.0001	1	2.25346	0.578
Bilirubin	UGT1A9		Exon+reg. EigenPhred	chr2:233760569	rs146052898	T/C	synonymous_variant	0.0001	1	5.28688	0.541
Bilirubin	UGT1A9		Exon+reg. EigenPhred	chr2:233697327	.	T/C	intron_variant	0.0001	1	6.06758	0.928
Bilirubin	UGT1A9		Exon+reg. EigenPhred	chr2:233695366	rs184636578	C/T	intron_variant	0.0004	3	0.427767	0.33
Bilirubin	UGT1A9		Exon+reg. EigenPhred	chr2:233744768	rs116261344	G/A	intron_variant	0.0275	205	7.4829	2.07e-16
Bilirubin	UGT1A9		Exon+reg. EigenPhred	chr2:233674143	.	T/A	intron_variant	0.0001	1	3.3265	0.303
Bilirubin	UGT1A9		Exon+reg. EigenPhred	chr2:233757461	rs181439880	C/T	intron_variant	0.0011	8	3.43313	0.779
Bilirubin	UGT1A9		Exon+reg. EigenPhred	chr2:233766694	.	C/G	intron_variant	0.0001	1	3.4321	0.304
Bilirubin	UGT1A9		Exon+reg. EigenPhred	chr2:233766402	.	C/T	intron_variant	0.0001	1	1.24108	0.746
Bilirubin	UGT1A9		Exon+reg. EigenPhred	chr2:233692030	.	C/T	3_prime_UTR_variant	0.0003	2	7.6455	0.374
